# Supplementary material for: Psychedelics and the Human Receptorome
Source: PLoS One. 2010 Feb 2;5(2):e9019. doi: 10.1371/journal.pone.0009019 (PMC2814854; doi:10.1371/journal.pone.0009019)
Supplement: Table S2 — Raw affinity (Ki) data for thirty-five drugs at sixty-seven sites. The table has been divided into three sections. The first section displays forty-two sites at which most compounds were assayed and at least one “hit” (Ki<10,000 nm) was found (5ht1a, 5ht1b, 5ht1d, 5ht1e, 5ht2a, 5ht2b, 5ht2c, 5ht5a, 5ht6, 5ht7, D1, D2, D3, D4, D5, Alpha1A, Alpha1B, Alpha2A, Alpha2B, Alpha2C, Beta1, Beta2, SERT, DAT, NET, Imidazoline1, Sigma1, Sigma2, DOR, KOR, MOR, M1, M2, M3, M4, M5, H1, H2, CB1, CB2, Ca+Channel, NMDA/MK801). The second section displays seven sites at which most compounds were assayed, but at which there were no hits (5ht3, H3, H4, V1, V2, V3, GabaA). The third section displays the remaining eighteen sites, at which only a few compounds were assayed, and no hits were found (GabaB, mGluR1a, mGluR2, mGluR4, mGluR5, mGluR6, mGluR8, A2B2, A2B4, A3B2, A3B4, A4B2, A4B2**, A4B4, BZP (a1), EP3, MDR 1, PCP). Missing Ki values are indicated by “ND” meaning that no data is available, or by “PH” meaning that the primary assay “hit” (>50% inhibition), but the secondary assay was not performed. For the first section of the table, an extra row and column labeled “ND/PH” provides a count of missing Ki data in the two categories, for each compound and for each receptor. (0.05 MB XLS) [file pone.0009019.s005.xls]

## Sheet: AllKiData061001
	ND/PH	5ht1a	5ht1b	5ht1d	5ht1e	5ht2a	5ht2b	5ht2c	5ht5a	5ht6	5ht7	D1	D2	D3	D4	D5	Alpha1A	Alpha1B	Alpha2A	Alpha2B	Alpha2C	Beta1	Beta2	SERT	DAT	NET	Imidazoline1	Sigma1	Sigma2	DOR	KOR	MOR	M1	M2	M3	M4	M5	H1	H2	CB1	CB2	Ca+Channel	NMDA/MK801		5ht3	H3	H4	V1	V2
ND/PH		2/0	4/0	2/2	3/0	2/0	5/0	2/0	3/0	3/0	3/0	2/0	2/0	3/0	2/0	3/0	5/0	5/0	9/0	10/0	10/0	4/2	5/3	2/0	2/0	4/0	11/0	13/1	13/0	7/0	2/0	5/0	10/0	6/0	11/0	12/0	8/0	5/1	8/0	11/0	11/0	18/0	10/0
DOB	0/0	2550	940.7	635.5	1427	23.1	3.9	41.5	5311	5535	506.3	>10,000	>10,000	808.2	>10,000	>10,000	>10,000	>10,000	4266	1527	593.8	2425	302.9	8538	>10,000	>10,000	1596.1	2193	>10,000	>10,000	>10,000	>10,000	>10,000	>10,000	1151.5	>10,000	>10,000	9120	>10,000	>10,000	>10,000	>10,000	>10,000		>10,000	ND	>10,000	>10,000	>10,000
MDA	10/0	3762	>10,000	>10,000	>10,000	>10,000	91	6418	>10,000	>10,000	3547.7	>10,000	>10,000	>10,000	>10,000	>10,000	>10,000	>10,000	1655	690.3	229	>10,000	>10,000	>10,000	>10,000	>10,000	>10,000	ND	ND	ND	>10,000	ND	ND	>10,000	ND	ND	>10,000	ND	>10,000	>10,000	>10,000	ND	ND		>10,000	>10,000	>10,000	ND	ND
MDMA	4/0	>10,000	>10,000	>10,000	>10,000	>10,000	500	>10,000	>10,000	>10,000	>10,000	>10,000	>10,000	>10,000	>10,000	>10,000	>10,000	>10,000	2532	1785	1346	>10,000	>10,000	>10,000	>10,000	>10,000	219.7	ND	ND	ND	>10,000	>10,000	>10,000	>10,000	1851	8245	6330	>10,000	>10,000	>10,000	ND	1198	>10,000		>10,000	ND	ND	ND	ND
Mescaline	0/0	1841	>10,000	>10,000	5205	>10,000	792.8	>10,000	>10,000	>10,000	>10,000	>10,000	>10,000	>10,000	>10,000	>10,000	>10,000	>10,000	8930	>10,000	745.3	>10,000	>10,000	>10,000	>10,000	>10,000	2677.6	>10,000	>10,000	>10,000	>10,000	>10,000	>10,000	>10,000	>10,000	>10,000	>10,000	>10,000	>10,000	>10,000	>10,000	>10,000	>10,000		>10,000	>10,000	>10,000	>10,000	>10,000
2C-B	1/2	240.8	104.4	26.3	119.5	27.6	13.5	89.5	>10,000	319.9	209.5	>10,000	3371	7116	>10,000	>10,000	>10,000	>10,000	308.8	664.8	103.3	PH	PH	>10,000	>10,000	>10,000	2155.3	>10,000	>10,000	>10,000	>10,000	>10,000	>10,000	>10,000	821.6	>10,000	>10,000	>10,000	>10,000	>10,000	>10,000	ND	>10,000		>10,000	>10,000	>10,000	>10,000	>10,000
DMT	4/0	>10,000	>10,000	93	455.7	2323	107.6	334.6	611	487.4	87.5	271.1	>10,000	>10,000	>10,000	>10,000	1745	973.7	1561	257.7	258.6	>10,000	>10,000	3742	>10,000	>10,000	650.3	5209	>10,000	ND	>10,000	ND	>10,000	>10,000	>10,000	>10,000	>10,000	ND	>10,000	>10,000	>10,000	>10,000	ND		>10,000	>10,000	>10,000	ND	ND
Psilocin	2/0	62.6	305	18.6	44.3	339.6	4.7	141.2	69.9	71.7	71.6	19.9	>10,000	101.2	>10,000	>10,000	>10,000	>10,000	2044	1271	4404	>10,000	>10,000	851.6	>10,000	>10,000	792.2	>10,000	>10,000	>10,000	>10,000	>10,000	>10,000	>10,000	>10,000	>10,000	ND	>10,000	>10,000	>10,000	>10,000	>10,000	ND		>10,000	>10,000	>10,000	ND	ND
5-MeO-DMT	4/0	1.9	74	6.3	360.2	2011	3884	538	276.6	35.5	3.9	79.5	3562	497.6	3120	>10,000	>10,000	>10,000	1890	2640	508.1	>10,000	>10,000	2032	>10,000	2859	2498	>10,000	>10,000	ND	>10,000	ND	>10,000	>10,000	>10,000	>10,000	>10,000	ND	>10,000	>10,000	>10,000	>10,000	ND		>10,000	ND	ND	ND	ND
2C-E	0/2	307.3	252.9	73.2	626.3	43.9	25.1	104.1	>10,000	2971	425.6	>10,000	3339	1345	>10,000	>10,000	>10,000	>10,000	490.1	305.5	90.2	>10,000	PH	>10,000	>10,000	>10,000	>10,000	PH	>10,000	>10,000	>10,000	>10,000	>10,000	>10,000	2556.3	>10,000	1725	>10,000	>10,000	>10,000	>10,000	>10,000	>10,000		>10,000	>10,000	>10,000	>10,000	>10,000
2C-T-2	0/0	381.2	857.5	85.9	415.1	39.9	6	53.9	>10,000	1362	968.7	>10,000	2795	1835	>10,000	>10,000	>10,000	>10,000	729.7	981.8	165.9	9202	1184	>10,000	>10,000	>10,000	2080	3870	>10,000	>10,000	>10,000	>10,000	>10,000	>10,000	692.2	>10,000	1502	>10,000	>10,000	>10,000	>10,000	>10,000	>10,000		>10,000	>10,000	>10,000	>10,000	>10,000
Aleph-2	0/0	1674	2037	1532	3088	60.4	1.6	50.3	>10,000	3020	1322	>10,000	>10,000	618.3	>10,000	>10,000	>10,000	>10,000	5803	2934	1388	6792	26.1	1318	>10,000	>10,000	319.8	238.9	>10,000	>10,000	>10,000	>10,000	>10,000	>10,000	1907.1	>10,000	8018	>10,000	>10,000	>10,000	>10,000	>10,000	>10,000		>10,000	>10,000	>10,000	>10,000	>10,000
MEM	0/0	>10,000	>10,000	>10,000	>10,000	3948	64.5	>10,000	>10,000	>10,000	7156	>10,000	>10,000	>10,000	>10,000	>10,000	>10,000	>10,000	>10,000	>10,000	>10,000	>10,000	>10,000	>10,000	>10,000	>10,000	>10,000	5077	>10,000	>10,000	>10,000	>10,000	>10,000	>10,000	>10,000	>10,000	>10,000	>10,000	>10,000	>10,000	>10,000	>10,000	>10,000		>10,000	>10,000	>10,000	>10,000	>10,000
5-MeO-MIPT	1/0	12.3	302.8	22.5	3496	448.3	58.5	2186	952.9	130.2	19.8	>10,000	>10,000	2470	6331	>10,000	>10,000	>10,000	175	1693	637	>10,000	>10,000	6409	>10,000	>10,000	879.4	>10,000	917.9	>10,000	>10,000	>10,000	>10,000	>10,000	>10,000	>10,000	>10,000	4819	>10,000	ND	>10,000	>10,000	>10,000		>10,000	>10,000	>10,000	>10,000	>10,000
DIPT	0/0	120.5	>10,000	3742	>10,000	>10,000	398.5	>10,000	>10,000	>10,000	3423	>10,000	>10,000	3321	>10,000	>10,000	>10,000	>10,000	>10,000	2870	2523	>10,000	>10,000	1258	>10,000	>10,000	356	1798	2702	>10,000	>10,000	>10,000	>10,000	>10,000	>10,000	>10,000	>10,000	3583	>10,000	>10,000	>10,000	>10,000	>10,000		>10,000	ND	>10,000	>10,000	>10,000
5-MeO-DIPT	0/0	132.4	5137	1718	>10,000	>10,000	163	>10,000	>10,000	>10,000	1231	>10,000	>10,000	>10,000	>10,000	>10,000	>10,000	>10,000	>10,000	5293	2865	>10,000	>10,000	2531	>10,000	>10,000	759.5	9443	3002	>10,000	>10,000	>10,000	>10,000	>10,000	>10,000	>10,000	>10,000	>10,000	>10,000	>10,000	>10,000	>10,000	>10,000		>10,000	>10,000	>10,000	>10,000	>10,000
DPT	0/0	31.8	854.4	618.8	2338	2579	42	1567	4373	4543	283.9	>10,000	9249	1361	2014	>10,000	880.8	443.4	457.6	339.3	514.4	>10,000	>10,000	156.7	1500	>10,000	340	396.8	2917	>10,000	>10,000	>10,000	>10,000	>10,000	>10,000	>10,000	>10,000	125.1	>10,000	>10,000	>10,000	>10,000	>10,000		>10,000	>10,000	>10,000	>10,000	>10,000
4C-T-2	0/0	5339	>10,000	>10,000	9879	274.1	58.1	468.6	1587	>10,000	3829	>10,000	>10,000	1273	>10,000	>10,000	>10,000	>10,000	>10,000	>10,000	>10,000	>10,000	124.9	>10,000	>10,000	>10,000	946.5	514.6	>10,000	>10,000	>10,000	>10,000	>10,000	>10,000	>10,000	>10,000	>10,000	>10,000	>10,000	>10,000	>10,000	>10,000	>10,000		>10,000	>10,000	>10,000	>10,000	>10,000
6-F-DMT	0/0	392.6	217.7	55.4	460.8	866	29.8	674.2	960.5	25.6	40.8	547.3	610.4	866.8	1454	6291	173.3	>10,000	>10,000	259.5	148.8	>10,000	>10,000	144.6	>10,000	>10,000	898.4	6892	7128	>10,000	>10,000	>10,000	>10,000	>10,000	>10,000	>10,000	>10,000	46.6	925.4	>10,000	>10,000	>10,000	>10,000		>10,000	>10,000	>10,000	>10,000	>10,000
lisuride	4/1	0.3	16	>10,000	44.3	5.4	2.9	>10,000	3.1	7.3	6.8	>10,000	6.7	135.7	3.8	77	24.6	250.9	1.8	0.5	0.4	8.2	35.3	>10,000	>10,000	>10,000	>10,000	ND	ND	ND	>10,000	>10,000	>10,000	>10,000	>10,000	>10,000	>10,000	PH	114.3	>10,000	>10,000	>10,000	ND		>10,000	>10,000	ND	ND	ND
DOI	1/0	2219	>10,000	457.8	1013	165.4	335.9	45.8	>10,000	2113	5769	9687.5	>10,000	>10,000	>10,000	>10,000	>10,000	>10,000	73.7	340	600.6	590.9	138.6	684.7	>10,000	>10,000	>10,000	8565	9172	>10,000	>10,000	>10,000	2720	1989	1428	577.7	2208	1757	>10,000	>10,000	>10,000	ND	>10,000		>10,000	>10,000	>10,000	ND	ND
2C-B-fly	3/0	147.1	184.7	1.4	109.9	11.6	0.9	10.6	>10,000	150	606.4	4963	6835.3	ND	>10,000	>10,000	>10,000	>10,000	144.8	624.2	233.3	>10,000	>10,000	>10,000	>10,000	>10,000	>10,000	>10,000	>10,000	>10,000	>10,000	>10,000	643.2	2029	338.6	520	872.8	5753	>10,000	>10,000	8974	ND	ND		>10,000	>10,000	>10,000	ND	ND
DOM	3/0	3656	>10,000	208.9	3542	507.4	11.7	3980	>10,000	8155	1591	>10,000	>10,000	>10,000	>10,000	>10,000	3219	>10,000	579.9	873.7	921.3	>10,000	48.9	>10,000	>10,000	>10,000	>10,000	>10,000	>10,000	>10,000	>10,000	>10,000	>10,000	>10,000	ND	ND	>10,000	>10,000	>10,000	>10,000	>10,000	ND	>10,000		>10,000	>10,000	>10,000	ND	ND
TMA	4/0	1678	2855.2	3035	3369	>10,000	476.6	4599.5	>10,000	>10,000	749.1	>10,000	>10,000	>10,000	>10,000	>10,000	>10,000	>10,000	2071	>10,000	5014	>10,000	>10,000	>10,000	>10,000	>10,000	>10,000	536.5	536.5	>10,000	>10,000	>10,000	ND	>10,000	ND	ND	>10,000	>10,000	>10,000	>10,000	>10,000	ND	>10,000		>10,000	>10,000	>10,000	ND	ND
DOET	4/0	14.4	2801.4	6615	3552	27.3	28.8	107.2	>10,000	>10,000	1225	>10,000	>10,000	>10,000	>10,000	>10,000	>10,000	>10,000	1277	573.6	1447	5723	2195	>10,000	>10,000	>10,000	>10,000	9780	9560	>10,000	>10,000	>10,000	ND	>10,000	ND	ND	>10,000	>10,000	>10,000	>10,000	>10,000	ND	>10,000		>10,000	>10,000	>10,000	ND	ND
TMA-2	13/0	>10,000	>10,000	>10,000	>10,000	584.2	154.4	4062	>10,000	>10,000	>10,000	>10,000	>10,000	>10,000	>10,000	>10,000	>10,000	>10,000	>10,000	>10,000	>10,000	>10,000	>10,000	>10,000	>10,000	>10,000	ND	ND	ND	ND	ND	ND	ND	>10,000	ND	ND	>10,000	1407	>10,000	ND	ND	ND	ND		>10,000	>10,000	>10,000	ND	ND
LSD	14/0	7.3	3.9	7.8	92.9	11.3	30	30.6	9	6.9	6.6	177	110.1	27	158.4	344.4	1127.7	8677	45.8	ND	ND	1600.7	3460.9	>10,000	>10,000	>10,000	ND	ND	ND	>10,000	>10,000	>10,000	ND	ND	ND	ND	ND	1543.5	ND	ND	ND	ND	>10,000		>10,000	ND	ND	>10,000	>10,000
cis-2a	15/1	2.3	3.7	PH	194.6	29.7	44	105.6	16.4	12.9	11.6	232	49.1	8	74.2	1013	528.8	>10,000	ND	ND	ND	397.9	4611	>10,000	>10,000	>10,000	ND	ND	ND	>10,000	>10,000	>10,000	ND	ND	ND	ND	ND	501.4	ND	ND	ND	ND	>10,000		>10,000	ND	ND	>10,000	>10,000
RR-2b	15/2	5.2	2	18	137.8	689.9	312	471.7	12.7	60.5	30.9	342	263.7	79	168.1	591.9	5187	>10,000	ND	ND	ND	PH	PH	>10,000	>10,000	>10,000	ND	ND	ND	>10,000	>10,000	>10,000	ND	ND	ND	ND	ND	1446.3	ND	ND	ND	ND	>10,000		>10,000	ND	ND	>10,000	>10,000
SS-2c	15/1	0.4	2.4	PH	275.8	19.2	27	37	27.3	14.5	14.3	292	73.6	6	95.5	402.2	850.2	>10,000	ND	ND	ND	75.8	1069	>10,000	>10,000	>10,000	ND	ND	ND	>10,000	>10,000	>10,000	ND	ND	ND	ND	ND	2503.8	ND	ND	ND	ND	>10,000		>10,000	ND	ND	>10,000	>10,000
5-MeO-TMT	15/0	200	>10,000	250	1800	>10,000	ND	4020	10450	60	145	>10,000	>10,000	>10,000	>10,000	>10,000	ND	ND	ND	ND	ND	ND	ND	>10,000	>10,000	6380	ND	ND	ND	>10,000	>10,000	>10,000	>10,000	>10,000	>10,000	>10,000	>10,000	>10,000	ND	ND	ND	ND	>10,000		ND	>10,000	>10,000	>10,000	>10,000
EMDT	15/0	170	>10,000	290	520	>10,000	ND	1810	4620	16	300	>10,000	>10,000	>10,000	>10,000	>10,000	ND	ND	ND	ND	ND	ND	ND	>10,000	>10,000	>10,000	ND	ND	ND	>10,000	>10,000	>10,000	>10,000	>10,000	>10,000	>10,000	>10,000	>10,000	ND	ND	ND	ND	>10,000		ND	>10,000	>10,000	>10,000	>10,000
Ibogaine	20/0	>10,000	>10,000	>10,000	ND	14142	ND	>10,000	ND	ND	ND	>10,000	>10,000	70000	>10,000	ND	ND	ND	ND	ND	ND	>10,000	ND	548.7	1980	ND	ND	5839	206	>10,000	2717	4362	22486	39409	12500	ND	ND	>10,000	ND	ND	ND	ND	2001		>10,000	ND	ND	ND	ND
Salvinorin_A	12/0	>10,000	>10,000	>10,000	>10,000	>10,000	>10,000	>10,000	>10,000	>10,000	>10,000	>10,000	>10,000	>10,000	>10,000	>10,000	>10,000	>10,000	ND	ND	ND	>10,000	>10,000	>10,000	>10,000	ND	ND	ND	ND	>10,000	4.3	>10,000	>10,000	>10,000	>10,000	>10,000	>10,000	>10,000	ND	ND	ND	ND	ND		ND	ND	ND	ND	ND
Morphine	39/0	ND	ND	ND	ND	ND	ND	ND	ND	ND	ND	ND	ND	ND	ND	ND	ND	ND	ND	ND	ND	ND	ND	ND	ND	ND	ND	ND	ND	1545	50	0.81	ND	ND	ND	ND	ND	ND	ND	ND	ND	ND	ND		ND	ND	ND	ND	ND
THC	40/0	ND	ND	ND	ND	ND	ND	ND	ND	ND	ND	ND	ND	ND	ND	ND	ND	ND	ND	ND	ND	ND	ND	ND	ND	ND	ND	ND	ND	ND	ND	ND	ND	ND	ND	ND	ND	ND	ND	10.19	16.85	ND	ND		ND	ND	ND	ND	ND
[truncated: 20 more columns]
